# Supplementary material for: Artificial intelligence literacy in nursing: a concept analysis
Source: Front Public Health. 2026 Jun 26;14:1874659. doi: 10.3389/fpubh.2026.1874659 (PMC13350055; doi:10.3389/fpubh.2026.1874659)
Supplement: Supplementary file 1 [file Table_1.XLSX]

## Sheet: Sheet1
Author, Year	Concept-related descriptions	Supporting attributes	Antecedents	Consequences
Long，2020	"AI literacy refers to the ability to understand what AI is, how it works, and its limitations and societal implications."	Knowledgeability; Critical Evaluation Skills; Awareness of Ethics and Responsibility	Rapid diffusion of AI into society and education; insufficient public awareness of AI	Avoiding the treatment of AI as a “black box”; promoting rational and responsible use
Ng ，2021	"AI literacy comprises understanding, application, critical evaluation, and ethical awareness."	Knowledgeability; Skillfulness; Critical Evaluation Skills; Awareness of Ethics and Responsibility	Widespread digital learning environments; uneven quality of AI-generated content	Developing independent judgment; reducing errors and overreliance
Amann， 2020	"Clinicians must be able to recognize algorithmic limitations, biases, and risk conditions in order to avoid uncritical reliance on AI recommendations."	Critical Evaluation Skills; Awareness of Ethics and Responsibility; Knowledgeability	AI integration into clinical decision-making; increasing complexity of patients’ conditions	Improving AI-use safety; preserving clinical judgment
Yuan， 2022	"AI competency includes data understanding, model interpretation, contextual decision-making, and collaborative practice across disciplines."	Knowledgeability; Skillfulness; Human-computer collaborative competence; Critical Evaluation Skills	Smart healthcare infrastructure development; multidisciplinary team collaboration	Promoting collaborative decision-making; improving nursing efficiency
Topol Review， 2021	"AI will not replace nurses, but nursing roles will evolve, requiring a blend of technical proficiency, judgement, teamwork, and human-centered care."	Human-computer collaborative competence; Awareness of Ethics and Responsibility; Critical Evaluation Skills	Changes in nursing task structures; digital transformation of nursing practice	Stabilizing professional role identity; reducing anxiety about AI replacement
ICN ，2021	"Nurses should act as overseers and interpreters of AI recommendations, rather than passive implementers."	Awareness of Ethics and Responsibility; Critical Evaluation Skills; Human-computer collaborative competence	International nursing competency framework updates	Maintaining nurses’ decision-making authority; preventing marginalization of the nursing role
ANA， 2023	"Nurses must maintain the ability to question AI outputs and remain responsible for the final clinical decisions; AI cannot replace nursing judgment."	Awareness of Ethics and Responsibility; Critical Evaluation Skills	Opacity of AI risks; patient safety requirements	Clarifying accountability; preventing weakened judgment
Dingrong F，2025	"Nursing instructors must possess knowledge of AI, proficiency in using AI tools, an understanding of algorithms, the ability to identify risks, ethical judgment, and the ability to teach human-machine collaboration."	Knowledgeability; Skillfulness; Critical Evaluation Skills; Awareness of Ethics and Responsibility; Human-computer collaborative competence	Policies promoting digitalization in education; need for faculty professional development; emergence of AI-supported classroom contexts	Improved teaching quality; stronger transfer of learning; enhanced teaching innovation
Hanhan K， 2025	"Clinical nurses have moderate AI literacy; training history, self-efficacy, and clinical experience significantly influence AI literacy; AI literacy affects the safety of nursing decisions."	Knowledgeability; Skillfulness; Critical Evaluation Skills; Awareness of Ethics and Responsibility	Training opportunities; individual attitudes and interests; opportunities for clinical exposure	Improved quality of clinical judgment; enhanced patient safety; increased AI utilization
Xuefen L，2024	"AI literacy is a composite set of skills encompassing understanding, application, evaluation, and ethics; these skills are developed through curriculum integration and experiential learning."	Knowledgeability; Skillfulness; Critical Evaluation Skills; Awareness of Ethics and Responsibility	Curriculum reform; teaching strategies; process-oriented evaluation systems	Promoting theoretical understanding of clinical pathways; improving future adaptability
Li-Ping，2025	“Students reported being able to use AI tools, but they felt uncertain about how AI reached its recommendations, highlighting a lack of explanatory understanding.”	Knowledgeability; Critical Evaluation Skills	Lack of interpretive teaching; insufficient exposure opportunities	Avoiding overdependence and misuse; improving the safety of model-output use
Mahrokh，2025	“Nurses must understand how AI tools work and what their limitations are, to avoid over-reliance or blind trust in automated recommendations.”	Knowledgeability; Critical Evaluation Skills; Awareness of Ethics and Responsibility	Insufficient institutional training; time pressure in clinical settings	Reducing misjudgment risk; improving the stability of nursing judgment
Stephanie，2025	“Nurse leaders are required to interpret AI-based insights and coordinate decision-making within clinical teams.”	Knowledgeability; Awareness of Ethics and Responsibility; Human-computer collaborative competence	Introduction of smart medical devices; need for interdisciplinary collaboration	Improving decision transparency; promoting more rational resource allocation
Rachel，2024	“After participating in the AI curriculum, students demonstrated heightened sensitivity to algorithmic bias and the ‘black box’ nature of AI systems.”	Critical Evaluation Skills; Knowledgeability	Case-based learning; course-driven approaches	Reducing self-doubt; enhancing interpretive and judgment abilities
Boshra Karem Mohamed El-Sayed， 2024	“AI literacy encompasses understanding, application, analysis, ethical consideration, and transferability into clinical practice.”	Knowledgeability; Skillfulness; Critical Evaluation Skills; Awareness of Ethics and Responsibility; Human-computer collaborative competence	Changes in nursing education goals; demand for smart nursing	Strengthening practical competence; improving adaptability to intelligent care contexts
Daniel Rodger，2025	“Differences in AI literacy across countries were most evident in ethical sensitivity and the ability to question algorithmic outputs.”	Awareness of Ethics and Responsibility; Critical Evaluation Skills; Knowledgeability	Cultural background; differences in ethics education; variation in policy environments	Differences in ethical judgment and risk perception
Taotao He，2025	“Nursing practice in the AI era requires shared decision-making between humans and AI systems, emphasizing collaborative adjustment rather than automated compliance.”	Human-computer collaborative competence; Skillfulness; Critical Evaluation Skills	Role-boundary changes; increased use of AI in workflows	Improving team efficiency; reducing replacement anxiety; maintaining professional subjectivity
Tuba SENGUL，2025	“Students were able to follow AI-generated recommendations, but many reported difficulty explaining why the AI suggested a specific clinical action, indicating limited explanatory reasoning.”	Critical Evaluation Skills; Knowledgeability	Lack of interpretive training; curriculum bias	Reducing model misuse; improving communication transparency with patients
Dan Song，2025	“Nurses described the need to negotiate with AI systems, questioning and confirming recommendations rather than accepting them passively.”	Human-computer collaborative competence; Awareness of Ethics and Responsibility; Critical Evaluation Skills	Accountability requirements; AI embedded in workflows	Avoiding displacement of responsibility; maintaining nurses’ judgment authority
andan Boztepe，2025	“AI literacy involves a progression from understanding and operational skills to evaluation, ethical reflection, and collaborative practice.”	Knowledgeability; Skillfulness; Critical Evaluation Skills; Awareness of Ethics and Responsibility; Human-computer collaborative competence	Need for educational standardization; demand for intelligent clinical scenario applications	Clearer competency pathways; stronger curriculum–practice integration
Lior Naamati-Schneider，2025	“Nurses demonstrated either overtrust or excessive skepticism toward AI, suggesting that balanced understanding of AI reliability and limitations is essential.”	Critical Evaluation Skills; Knowledgeability; Awareness of Ethics and Responsibility	Model involvement and overreliance; imbalance between experience-based and training-based structures	Reducing blind compliance; improving AI-use safety
Aylin Akca Sumengen，2024	“Simulation-based AI training helped students recognize the boundaries of what AI can and cannot replace in clinical judgment.”	Awareness of Ethics and Responsibility; Knowledgeability	Insufficient pedagogical guidance; fragmented practice contexts	Maintaining the professional positioning of nursing; reducing replacement misunderstanding
Tracy M. Dodson，2024	“Students demonstrated proficiency in using generative AI tools, yet showed limited ability to question the validity or appropriateness of AI-generated outputs.”	Skillfulness; Critical Evaluation Skills	Rapid diffusion of AI in educational settings; lack of systematic critical-thinking training	Improving the quality of self-directed learning; avoiding unreflective copying and mechanical outputs
Alp Aydınlar，2024	“AI literacy in nursing must extend beyond technical skills to include humanistic values that preserve empathy and person-centered care.”	Knowledgeability; Awareness of Ethics and Responsibility	Nursing education’s emphasis on humanistic values; concerns about AI “replacement”	Promoting value balance in technology use; safeguarding the professional identity of nursing
Ebtsam Aly Abou Hashish，2024	“Performance-based assessment was identified as essential for evaluating AI literacy, as knowledge tests alone could not capture application in clinical situations.”	Skillfulness; Critical Evaluation Skills; Human-computer collaborative competence	Traditional evaluation systems; conflict between clinical demands and practical complexity	Making evaluation results more clinically relevant; promoting practice-oriented learning
Jihyun Si，2025	“A scaffolded instructional design, moving from understanding to hands-on practice and reflective analysis, significantly improved AI literacy scores.”	Knowledgeability; Skillfulness; Critical Evaluation Skills; Awareness of Ethics and Responsibility	Curriculum structure; situational teaching and feedback mechanisms	Improved learning outcomes; stronger critical understanding; enhanced ethical awareness
Ferhat Onur Agaoglu，2025	“Nurses expressed uncertainty regarding who is accountable when AI participates in clinical decision-making, highlighting the need for responsibility awareness within AI literacy.”	Awareness of Ethics and Responsibility; Critical Evaluation Skills	Clinical accountability requirements; deeper AI involvement in nursing decision processes	Avoiding loss of responsibility; maintaining nurses’ professional judgment authority
Andrew Porter ，2025	“Nurses expressed uncertainty regarding who is accountable when AI participates in clinical decision-making, highlighting the need for responsibility awareness within AI literacy.”	Knowledgeability; Skillfulness; Critical Evaluation Skills; Awareness of Ethics and Responsibility	Incomplete curricular systems; lack of reflective teaching structures	Improved learning effectiveness; greater ethical sensitivity; stronger critical thinking
Rabie Adel El Arab， 2025	“Clinical collaboration with AI requires nurses to filter, interpret, and re-evaluate AI recommendations rather than simply following them.”	Human-computer collaborative competence; Critical Evaluation Skills	Informatization pathways in AI-supported clinical settings; repetitive nursing tasks	Improving decision efficiency; reducing repetitive labor; maintaining nursing judgment authority
Qin Zeng，2025	“AI literacy involves recognizing the boundaries of AI systems and identifying when human judgment must override algorithmic suggestions.”	Knowledgeability; Awareness of Ethics and Responsibility; Critical Evaluation Skills	Digital health transformation; requirements for patient safety and ethical standards	Improving patient safety; reducing reliance on errors; ensuring compliant technology use
Yaki Yang，2024	“The effective use of AI in nursing depends on the nurse’s ability to assess model reliability and detect potential risks in clinical situations.”	Knowledgeability; Critical Evaluation Skills	Rising AI participation; routine use of smart devices	Lower patient risk; improved decision quality; avoidance of technology misuse
Hilal Kahrama，2025	“AI literacy levels among nurses were positively associated with educational attainment, previous training, and years of clinical experience.”	Knowledgeability; Skillfulness	Individual differences; insufficient alignment between education and clinical practice	Improving work efficiency; promoting the practical application of AI in nursing
Nai-Jung Chen，2025	“AI literacy has evolved from information literacy, digital literacy, and computational thinking, emphasizing the ability to understand algorithmic logic and make context-aware decisions.”	Knowledgeability; Critical Evaluation Skills	Advancement of digital transformation; widespread adoption of smart systems in clinical settings	Enhancing technology adaptation; reducing resistance and avoidant behaviors
EmilyTomlinson，2024	“Without instruction in source verification and counterfactual reasoning, students may become dependent on AI-generated content without developing genuine judgment.”	Critical Evaluation Skills; Knowledgeability	Rapid application of generative AI in education; unstable reliability of content	Improving judgment reliability; enhancing learning quality and content authenticity
Zheyi Jiang，2024	“AI literacy is not merely the ability to operate systems, but the capacity to question and critique the assumptions embedded within algorithmic processes.”	Critical Evaluation Skills; Awareness of Ethics and Responsibility	Increased visibility of AI in social and healthcare contexts; technological “black-boxing”	Strengthening ethical sensitivity; promoting prudent use of technology
